# Supplementary material for: Modeling Chikungunya control strategies and Mayaro potential outbreak in the city of Rio de Janeiro
Source: PLoS One. 2020 Jan 28;15(1):e0222900. doi: 10.1371/journal.pone.0222900 (PMC6986714; doi:10.1371/journal.pone.0222900)
Supplement: S1 Data — (ZIP) [file pone.0222900.s001.zip]

Archive with 17 entries (17 files):
- monte_sensitivity_plot.m
- monte_carlo_data.mat
- sensitivity_Monte_Carlo.m
- brazil.sbproj
- sensitivity_multiple_runs.m
- sensitivity_time_dependent.m
- intervention_vrs_strenght.m
- plots_interevention_v2.m
- fogging_v2_strength.mat
- Mod_brazil_v2.sbproj
- plots_interevention.m
- Mod_brazil.sbproj
- plots_interevention_combined.m
- combined_strength.mat
- birth_strength.mat
- data_point_finder.m
- repelent_strength.mat
