# Supplementary material for: Modeling Chikungunya control strategies and Mayaro potential outbreak in the city of Rio de Janeiro
Source: PLoS One. 2020 Jan 28;15(1):e0222900. doi: 10.1371/journal.pone.0222900 (PMC6986714; doi:10.1371/journal.pone.0222900)
Supplement: S1 Data — (ZIP) [file pone.0222900.s001.zip › monte_sensitivity_plot.m]

figure(1)
a(1) = corr(c_max,b1,'Type','Spearman');
a(2) = corr(c_max,b2,'Type','Spearman');
a(3) = corr(c_max,ga,'Type','Spearman');
a(4) = corr(c_max,mu,'Type','Spearman');
a(5) = corr(c_max,l1,'Type','Spearman');
a(6) = corr(c_max,l2,'Type','Spearman');
a(7) = corr(c_max,ph,'Type','Spearman');

bar(a,'LineWidth',7.5)

ax = gca;
ax.FontSize = 60;
set(gca,'linewidth',10,'fontweight','bold')
title('Total Population Infected')
xlabel('Parameter','FontSize',80,'FontName','Arial','fontweight','bold')
ylabel('Spearman Corr.','FontSize',80,'FontName','Arial','fontweight','bold')
somenames={'\beta_1'; '\beta_2'; '\gamma'; '\mu'; '\lambda_1'; '\lambda_2'; '\phi' };
set(gca,'xticklabel',somenames)
ylim([-0.75,0.75])

oname='tp_sensitivity';
fig = gcf;
fig.PaperUnits = 'inches';
fig.PaperPosition = [0 0 20 15];
print(oname,'-dpng','-r300')

figure(2)
b(1) = corr(time_d,b1,'Type','Spearman');
b(2) = corr(time_d,b2,'Type','Spearman');
b(3) = corr(time_d,ga,'Type','Spearman');
b(4) = corr(time_d,mu,'Type','Spearman');
b(5) = corr(time_d,l1,'Type','Spearman');
b(6) = corr(time_d,l2,'Type','Spearman');
b(7) = corr(time_d,ph,'Type','Spearman');
bar(b,'LineWidth',7.5)

ax = gca;
ax.FontSize = 60;
set(gca,'linewidth',10,'fontweight','bold')
title('Peak Shift')
xlabel('Parameter','FontSize',80,'FontName','Arial','fontweight','bold')
ylabel('Spearman Corr.','FontSize',80,'FontName','Arial','fontweight','bold')
set(gca,'xticklabel',somenames)
ylim([-0.75,0.75])

oname='time_sensitivity';
fig = gcf;
fig.PaperUnits = 'inches';
fig.PaperPosition = [0 0 20 15];
print(oname,'-dpng','-r300')
