# Supplementary material for: Modeling Chikungunya control strategies and Mayaro potential outbreak in the city of Rio de Janeiro
Source: PLoS One. 2020 Jan 28;15(1):e0222900. doi: 10.1371/journal.pone.0222900 (PMC6986714; doi:10.1371/journal.pone.0222900)
Supplement: S1 Data — (ZIP) [file pone.0222900.s001.zip › sensitivity_Monte_Carlo.m]

sbioloadproject brazil.sbproj
params = sbioselect(m1,'Type','parameter');
csObj = getconfigset(m1,'active');
set(csObj,'Stoptime',365);

[time,x,names] = sbiosimulate(m1);
t_o = time(x(:,4) == max(x(:,4)));

for p=1:7
    p_o(p) = params(p).Value;
    p_w(p) = p_o(p);
end

vect = [-1,1];
n=1;
ite = 100000;
b1 = zeros(ite,1);
b2 = zeros(ite,1);
l1 = zeros(ite,1);
l2 = zeros(ite,1);
ga = zeros(ite,1);
ph = zeros(ite,1);
mu = zeros(ite,1);
c_max = zeros(ite,1);
time_d = zeros(ite,1);

while n < ite + 1
    
    k = randi(7);
    p_p = p_w(k);
    p_w(k) = p_w(k) + 0.005*p_o(k)*vect(randi(2));
    if p_w(k) > 1.05*p_o(k) || p_w(k) < 0.95*p_o(k)
        p_w(k) = p_p;
        n = n - 1;
    else
        b1(n) = p_w(2);
        b2(n) = p_w(5);
        l1(n) = p_w(3);
        l2(n) = p_w(7);
        ga(n) = p_w(1);
        ph(n) = p_w(4);
        mu(n) = p_w(6);
        
        params(k).Value = p_w(k);
        [time,x,names] = sbiosimulate(m1);
        
        c_max(n) = x(end,9);

        tm = time(x(:,4) == max(x(:,4)));
        time_d(n) = t_o - tm(1);
        n = n + 1;
    end
    
end

figure(1)
a(1) = corr(c_max,b1,'Type','Spearman');
a(2) = corr(c_max,b2,'Type','Spearman');
a(3) = corr(c_max,l1,'Type','Spearman');
a(4) = corr(c_max,l2,'Type','Spearman');
a(5) = corr(c_max,ga,'Type','Spearman');
a(6) = corr(c_max,ph,'Type','Spearman');
a(7) = corr(c_max,mu,'Type','Spearman');
bar(a,'LineWidth',7.5)

ax = gca;
ax.FontSize = 60;
set(gca,'linewidth',10,'fontweight','bold')
xlabel('Parameter','FontSize',80,'FontName','Arial','fontweight','bold')
ylabel('Sensibility of I','FontSize',80,'FontName','Arial','fontweight','bold')
somenames={'\beta_1'; '\beta_2'; '\lambda_1'; '\lambda_2'; '\gamma'; '\phi'; '\mu' };
set(gca,'xticklabel',somenames)
ylim([-0.75,0.75])

oname='tp_sensitivity';
fig = gcf;
fig.PaperUnits = 'inches';
fig.PaperPosition = [0 0 20 15];
print(oname,'-dpng','-r300')

figure(2)
b(1) = corr(time_d,b1,'Type','Spearman');
b(2) = corr(time_d,b2,'Type','Spearman');
b(3) = corr(time_d,l1,'Type','Spearman');
b(4) = corr(time_d,l2,'Type','Spearman');
b(5) = corr(time_d,ga,'Type','Spearman');
b(6) = corr(time_d,ph,'Type','Spearman');
b(7) = corr(time_d,mu,'Type','Spearman');
bar(b,'LineWidth',7.5)

ax = gca;
ax.FontSize = 60;
set(gca,'linewidth',10,'fontweight','bold')
xlabel('Parameter','FontSize',80,'FontName','Arial','fontweight','bold')
ylabel('Sensibility of I','FontSize',80,'FontName','Arial','fontweight','bold')
somenames={'\beta_1'; '\beta_2'; '\lambda_1'; '\lambda_2'; '\gamma'; '\phi'; '\mu' };
set(gca,'xticklabel',somenames)
ylim([-0.75,0.75])

oname='time_sensitivity';
fig = gcf;
fig.PaperUnits = 'inches';
fig.PaperPosition = [0 0 20 15];
print(oname,'-dpng','-r300')
