# Supplementary material for: Modeling Chikungunya control strategies and Mayaro potential outbreak in the city of Rio de Janeiro
Source: PLoS One. 2020 Jan 28;15(1):e0222900. doi: 10.1371/journal.pone.0222900 (PMC6986714; doi:10.1371/journal.pone.0222900)
Supplement: S1 Data — (ZIP) [file pone.0222900.s001.zip › sensitivity_multiple_runs.m]

sbioloadproject brazil.sbproj

params = sbioselect(m1,'Type','parameter');
csObj = getconfigset(m1,'active');
set(csObj,'Stoptime',365);
[time_o,x_o,names] = sbiosimulate(m1);
n_step = 100;

for j=1:7
    p = j;
    params(p)
    p_o = params(p).Value;
    min = 0.9 * p_o;
    max = 1.1 * p_o;
    step = (max - min) / n_step;
    max_I_value_pos = 1;
    
    for i=min:step:max
        figure(p);
        params(p).Value = i;
        [time,x,names] = sbiosimulate(m1);
        a = [];
        for n=1:size(x,1)
            if x(n,10) == 0
                a = [a; [time(n-1), x(n-1,10)]];
            end
        end
        
        ppp = plot(a(:,1),a(:,2)/1000,'LineWidth',2.5);
        ppp.Color(4) = 0.25;

        hold on
    end
    
    params(p).Value = p_o;
    [time,x,names] = sbiosimulate(m1);
    a = [];
    for n=1:size(x,1)
        if x(n,10) == 0
            a = [a; [time(n-1), x(n-1,10)]];
        end
    end
    plot(a(:,1),a(:,2)/1000,'k','LineWidth',5);
    
    ylim([0,0.0001])
    ax = gca;
    ax.FontSize = 60;
    set(gca,'linewidth',10,'fontweight','bold')
    xlabel('Days','FontSize',80,'FontName','Arial','fontweight','bold')
    ylabel('Number of Cases','FontSize',80,'FontName','Arial','fontweight','bold')

    oname=['sensitivity_',params(p).Name];
    fig = gcf;
    fig.PaperUnits = 'inches';
    fig.PaperPosition = [0 0 20 15];
    print(oname,'-dpng','-r300')
end
