# Supplementary material for: Modeling Chikungunya control strategies and Mayaro potential outbreak in the city of Rio de Janeiro
Source: PLoS One. 2020 Jan 28;15(1):e0222900. doi: 10.1371/journal.pone.0222900 (PMC6986714; doi:10.1371/journal.pone.0222900)
Supplement: S1 Data — (ZIP) [file pone.0222900.s001.zip › sensitivity_time_dependent.m]

for i=1:7
a(i) = trapz(t,abs(xs(:,:,i)));
end

bar(a/max(a),'LineWidth',7.5)

ax = gca;
ax.FontSize = 60;
set(gca,'linewidth',10,'fontweight','bold')
title('Global Normalized Sensitivity')
xlabel('Parameter','FontSize',80,'FontName','Arial','fontweight','bold')
ylabel('Sensitivity','FontSize',80,'FontName','Arial','fontweight','bold')
somenames={'\beta_1'; '\beta_2'; '\gamma'; '\mu'; '\lambda_1'; '\lambda_2'; '\phi' };
set(gca,'xticklabel',somenames)
ylim([0,1.1])

oname='sensitivity_global';
fig = gcf;
fig.PaperUnits = 'inches';
fig.PaperPosition = [0 0 20 15];
print(oname,'-dpng','-r300')

%%%%%%%%%%%%%%%%%%%%%%%%%%%%%%%%%%%%%%%%%%%%%%%%%%%%%%%%%
for i=1:7
a(i) = trapz(t(1:8759),abs(xs(1:8759,:,i)));
end

bar(a/max(a),'LineWidth',7.5)

ax = gca;
ax.FontSize = 60;
set(gca,'linewidth',10,'fontweight','bold')
title('Normalized Sensitivity - 0-120 day')
xlabel('Parameter','FontSize',80,'FontName','Arial','fontweight','bold')
ylabel('Sensitivity','FontSize',80,'FontName','Arial','fontweight','bold')
somenames={'\beta_1'; '\beta_2'; '\gamma'; '\mu'; '\lambda_1'; '\lambda_2'; '\phi' };
set(gca,'xticklabel',somenames)
ylim([0,1.1])

oname='sensitivity_stage1';
fig = gcf;
fig.PaperUnits = 'inches';
fig.PaperPosition = [0 0 20 15];
print(oname,'-dpng','-r300')

%%%%%%%%%%%%%%%%%%%%%%%%%%%%%%%%%%%%%%%%%%%%%%%%
m = t(8759:9231);
for i=1:7
    n = abs(xs(8759:9231,:,i));
    a(i) = trapz(m,n);
end

bar(a/max(a),'LineWidth',7.5)

ax = gca;
ax.FontSize = 60;
set(gca,'linewidth',10,'fontweight','bold')
title('Normalized Sensitivity - 120-180 day')
xlabel('Parameter','FontSize',80,'FontName','Arial','fontweight','bold')
ylabel('Sensitivity','FontSize',80,'FontName','Arial','fontweight','bold')
somenames={'\beta_1'; '\beta_2'; '\gamma'; '\mu'; '\lambda_1'; '\lambda_2'; '\phi' };
set(gca,'xticklabel',somenames)
ylim([0,1.1])

oname='sensitivity_stage2';
fig = gcf;
fig.PaperUnits = 'inches';
fig.PaperPosition = [0 0 20 15];
print(oname,'-dpng','-r300')

%%%%%%%%%%%%%%%%%%%%%%%%%%%%%%%%%%%%%%%%%%%%%%%%

for i=1:7
a(i) = trapz(t(9232:end),abs(xs(9232:end,:,i)));
end

bar(a/max(a),'LineWidth',7.5)

ax = gca;
ax.FontSize = 60;
set(gca,'linewidth',10,'fontweight','bold')
title('Normalized Sensitivity - 180-365 day')
xlabel('Parameter','FontSize',80,'FontName','Arial','fontweight','bold')
ylabel('Sensibility','FontSize',80,'FontName','Arial','fontweight','bold')
somenames={'\beta_1'; '\beta_2'; '\gamma'; '\mu'; '\lambda_1'; '\lambda_2'; '\phi' };
set(gca,'xticklabel',somenames)
ylim([0,1.1])

oname='sensitivity_stage3';
fig = gcf;
fig.PaperUnits = 'inches';
fig.PaperPosition = [0 0 20 15];
print(oname,'-dpng','-r300')
