# Supplementary material for: Modeling Chikungunya control strategies and Mayaro potential outbreak in the city of Rio de Janeiro
Source: PLoS One. 2020 Jan 28;15(1):e0222900. doi: 10.1371/journal.pone.0222900 (PMC6986714; doi:10.1371/journal.pone.0222900)
Supplement: S1 Data — (ZIP) [file pone.0222900.s001.zip › intervention_vrs_strenght.m]

load('birth_strength.mat')
b = c;
load('fogging_strength.mat')
d = c;
load('repelent_strength.mat')
e = c;

for i=1:size(values{1},1)
   
   a(i) = b{i}(end,3)/1000;
   f(i) = d{i}(end,3)/1000;
   g(i) = e{i}(end,3)/1000;
   v(i) = values{1}(i);
   
end

plot(v,f,'s','MarkerSize',25,'MarkerFaceColor',[0.8500, 0.3250, 0.0980],'MarkerEdgeColor',[0.8500, 0.3250, 0.0980])
hold on
plot(v,g,'^','MarkerSize',25,'MarkerFaceColor',[0, 0.4470, 0.7410],'MarkerEdgeColor',[0, 0.4470, 0.7410])
hold on
plot(v,a,'.','MarkerSize',60)


ylabel('C. Number of Cases','FontSize',80,'FontName','Arial','fontweight','bold')
ax = gca;
ax.FontSize = 60;
xlim([-0.025,0.525])
uby=0.75/1000;
lby=0.32/1000;
ylim([lby,uby])
set(gca,'linewidth',10,'fontweight','bold')

oname='sample_inter_all';
fig = gcf;
fig.PaperUnits = 'inches';
fig.PaperPosition = [0 0 20 15];
print(oname,'-dpng','-r300')
