# Supplementary material for: Modeling Chikungunya control strategies and Mayaro potential outbreak in the city of Rio de Janeiro
Source: PLoS One. 2020 Jan 28;15(1):e0222900. doi: 10.1371/journal.pone.0222900 (PMC6986714; doi:10.1371/journal.pone.0222900)
Supplement: S1 Data — (ZIP) [file pone.0222900.s001.zip › plots_interevention_combined.m]

close all

figure(1)
plot(c{1}(:,1),c{1}(:,4)/1000,'-','LineWidth',10)
hold on
plot(c{63}(:,1),c{63}(:,4)/1000,'--','LineWidth',10)
hold on
plot(c{125}(:,1),c{125}(:,4)/1000,':','LineWidth',10)


xlabel('Days','FontSize',80,'FontName','Arial','fontweight','bold')
ylabel('Number of Cases','FontSize',80,'FontName','Arial','fontweight','bold')
uby=max(c{1}(:,4))*(1.2)/1000;
ylim([0,uby])
xlim([0,300])
ax = gca;
ax.FontSize = 60;
set(gca,'linewidth',10,'fontweight','bold')

oname='combined_strength';
fig = gcf;
fig.PaperUnits = 'inches';
fig.PaperPosition = [0 0 20 15];
print(oname,'-dpng','-r300')

figure(2)
plot(c{1}(:,1),c{1}(:,3)/1000,'-','LineWidth',10)
hold on
plot(c{63}(:,1),c{63}(:,3)/1000,'--','LineWidth',10)
hold on
plot(c{125}(:,1),c{125}(:,3)/1000,':','LineWidth',10)
hold on

xlabel('Days','FontSize',80,'FontName','Arial','fontweight','bold')
ylabel('C. Number of Cases','FontSize',80,'FontName','Arial','fontweight','bold')
uby=max(c{1}(:,3))*(1.2)/1000;
ylim([0,uby])
xlim([0,300])
ax = gca;
ax.FontSize = 60;
set(gca,'linewidth',10,'fontweight','bold')


oname='combined_strength_cumul';
fig = gcf;
fig.PaperUnits = 'inches';
fig.PaperPosition = [0 0 20 15];
print(oname,'-dpng','-r300')
