# Supplementary material for: Modeling Chikungunya control strategies and Mayaro potential outbreak in the city of Rio de Janeiro
Source: PLoS One. 2020 Jan 28;15(1):e0222900. doi: 10.1371/journal.pone.0222900 (PMC6986714; doi:10.1371/journal.pone.0222900)
Supplement: S1 Data — (ZIP) [file pone.0222900.s001.zip › data_point_finder.m]

idx = 1;
c = {};

for m=1:size(x,1)
    a = [];
    for n=1:size(x{m},1)

        if(x{m}(n,3) == 0)

            a = [a;[t{m}(n-1) x{m}(n-1,:)]];

            idx = idx + 1;

        end
    end
    c{m} = a;
end
